# Supplementary material for: Human Cytomegalovirus Antigen Presentation by HLA‐G in Infected Cells
Source: HLA. 2025 May 10;105(5):e70089. doi: 10.1111/tan.70089 (PMC12065092; doi:10.1111/tan.70089)
Supplement: Supplementary file 3 — Table S3. Detailed features of HCMV peptides identified from infected MSR3 G1m cells. [file TAN-105-e70089-s002.xlsx]

## Sheet: Sheet1
S3 Table. Detailed features of HCMV peptides identified from infected MSR3 G1m cells.
Name	Sequence	Length (aa)	HCMV source protein	Gene	Position	Protein ID	Temporal expression	Kinetics
VM9L	VMVSSSLVL	9	Viral interleukin-10 homolog	UL111A	4-12	Q0QIF7	Tp5	E-L
SM9L	SMPELSLTL	9	Membrane glycoprotein US11	US11	17-25	F5HH82	Tp1	E
HL9L	HLVPSGNVL	9	DNA polymerase	UL54	126-134	Q9WHN3	Tp2	E
QI9F	QIVPRGVMF	9	DNA polymerase	UL54	43-51	Q9WHN3	Tp2	E
KI9F	KIPLRRVIF	9	DNA polymerase	UL54	567-575	Q9WHN3	Tp2	E
VS9L	VSPGKEVTL	9	Membrane protein UL148	UL148	87-95	Q805L0	Tp5	unk
SG10L	SGVRRPFTEL	10	Membrane protein UL148	UL148	44-53	Q805L0	Tp5	unk
RI11L	RIVEPLESGRL	11	Membrane protein UL148	UL148	159-169	Q805L0	Tp5	unk
VRS9L	VRSRDSLLL	9	Protein UL13	UL13	211-219	C8BLA1	Tp1	E
RE9F	REPPHRALF	9	Protein UL13	UL13	446-454	C8BLA1	Tp1	E
VQ9L	VQPRQTVEL	9	Protein UL31	UL31	481-489	C8CF80	Tp5	L
RL9L	RLAPYPADL	9	Multifunctional expression regulator	UL69	266-274	A0A0G2U1U5	Tp3	E-L
HQ9L	HQPRGRILL	9	Multifunctional expression regulator	UL69	284-292	A0A0G2U1U5	Tp3	E-L
SE9V	SETTVHVVV	9	Major DNA-binding protein	UL57	142-150	A9YU27	Tp5	E
VRP9L	VRPTRQLVL	9	Protein UL38	UL38	108-116	C8BKZ2	Tp2	IE
VR9K	VRLSDLRLK	9	Cytoplasmic envelopment protein 1	UL103	81-89	Q6RXD4	Tp3	L
RP9L	RPRLTLHDL	9	Nuclear egress protein 1	UL53	56-64	A8T7D2	Tp5	E
RF11L	RFPERAGYEKL	11	Protein US33A	US33A	4-14	J7H764	ND	E
KR9L	KRAMYSVEL	9	Envelope protein UL78	UL78	335-343	A0A0G2U4B9	Tp2	E
SP10L	SPSRDRFVQL	10	Packaging protein UL32	UL32	349-358	A0A0G2U3G1	Tp5	L
TL10L	TLKGLRKLIL	10	Protein US26	US26	16-25	A0A0G2U4R2	Tp3	E
RT10L	RTGSLHHFEL	10	Tegument protein vICA	UL36	406-415	C8BLC3	Tp2	E
